# Supplementary material for: Can ChatGPT-5 educate the public about vasectomy?: a Google Trends–based expert panel assessment
Source: Front Digit Health. 2026 Mar 18;8:1726517. doi: 10.3389/fdgth.2026.1726517 (PMC13040449; doi:10.3389/fdgth.2026.1726517)
Supplement: Supplementary file 1 [file Table1.xlsx]

## Sheet: Supplementary Table 1
Question	Evaluation Criteria	Prof_Uro_1	Prof_Uro_2	Prof_ObGyn	Prof_PublicHealth	AsstProf_Uro_1	AsstProf_Uro_2	AsstProf_PublicHealth	Fertility_Nurse
What is a vasectomy?	Medically accurate	3	3	4	5	4	5	4	4
	Complete and comprehensive	3	2	4	3	4	4	4	4
	Clearly structured and understandable	4	4	4	4	5	4	5	3
	Appropriate tone and language	4	4	5	5	4	4	5	3
	Useful for general audience	3	5	3	5	3	4	5	4
	Recommendable as general health information	3	4	3	5	4	4	5	4
How much does a vasectomy cost on average?	Medically accurate	2	4	4	4	3	4	4	4
	Complete and comprehensive	2	4	4	4	3	4	4	5
	Clearly structured and understandable	2	4	3	4	4	3	5	5
	Appropriate tone and language	2	4	5	4	4	4	4	4
	Useful for general audience	2	5	2	5	3	5	4	3
	Recommendable as general health information	2	4	3	5	3	5	5	3
Is a vasectomy reversible?	Medically accurate	3	3	4	5	3	4	4	3
	Complete and comprehensive	3	2	4	4	3	4	5	4
	Clearly structured and understandable	3	4	4	4	3	3	4	3
	Appropriate tone and language	3	4	4	3	3	4	5	5
	Useful for general audience	3	4	2	5	3	5	5	4
	Recommendable as general health information	3	5	4	5	3	4	4	4
What are the side effects of a vasectomy?	Medically accurate	4	3	4	3	4	5	4	4
	Complete and comprehensive	4	3	5	4	3	4	4	4
	Clearly structured and understandable	3	4	3	5	4	4	5	4
	Appropriate tone and language	4	4	4	4	5	5	5	4
	Useful for general audience	4	4	2	5	4	4	5	5
	Recommendable as general health information	3	4	3	5	4	4	4	4
How long does it take to recover from a vasectomy?	Medically accurate	4	3	4	5	3	4	4	4
	Complete and comprehensive	4	3	4	3	4	3	4	4
	Clearly structured and understandable	4	5	3	4	4	4	4	4
	Appropriate tone and language	4	4	5	3	4	4	5	4
	Useful for general audience	3	4	3	5	4	4	5	4
	Recommendable as general health information	4	5	2	5	3	4	5	4
Does a vasectomy affect sexual function or performance?	Medically accurate	4	2	4	4	4	4	4	4
	Complete and comprehensive	4	3	4	4	3	4	4	5
	Clearly structured and understandable	3	5	5	3	4	5	5	5
	Appropriate tone and language	4	3	4	3	3	4	5	4
	Useful for general audience	3	4	3	4	4	4	5	4
	Recommendable as general health information	4	3	3	5	4	4	4	5
Can you get someone pregnant after a vasectomy?	Medically accurate	4	3	4	4	3	3	4	4
	Complete and comprehensive	4	3	4	4	4	4	5	3
	Clearly structured and understandable	4	5	4	3	3	5	5	5
	Appropriate tone and language	4	4	5	5	4	4	5	5
	Useful for general audience	4	3	2	4	4	5	5	4
	Recommendable as general health information	4	5	3	5	4	4	5	4
How painful is a vasectomy and what can be expected after the procedure?	Medically accurate	4	3	4	3	4	4	3	4
	Complete and comprehensive	4	3	4	4	4	4	5	3
	Clearly structured and understandable	4	4	5	5	4	4	5	5
	Appropriate tone and language	4	4	4	4	4	4	5	3
	Useful for general audience	4	3	3	5	4	5	5	4
	Recommendable as general health information	4	4	2	5	4	3	5	3
What is the vasectomy procedure like step-by-step?	Medically accurate	4	3	4	4	3	4	4	4
	Complete and comprehensive	3	3	4	4	4	4	5	4
	Clearly structured and understandable	3	5	4	5	3	3	5	5
	Appropriate tone and language	3	3	4	4	4	5	5	3
	Useful for general audience	2	5	2	4	3	4	5	4
	Recommendable as general health information	3	4	2	5	3	5	5	4
How do I get a vasectomy and what are the requirements?	Medically accurate	3	3	5	4	3	4	5	3
	Complete and comprehensive	2	4	4	4	4	5	5	3
	Clearly structured and understandable	3	3	4	3	3	5	5	4
	Appropriate tone and language	3	4	4	3	3	3	4	4
	Useful for general audience	2	3	3	5	3	4	5	4
	Recommendable as general health information	3	4	3	4	3	4	5	4
