# Supplementary material for: Can ChatGPT-5 educate the public about vasectomy?: a Google Trends–based expert panel assessment
Source: Front Digit Health. 2026 Mar 18;8:1726517. doi: 10.3389/fdgth.2026.1726517 (PMC13040449; doi:10.3389/fdgth.2026.1726517)
Supplement: Supplementary file 2 [file Table2.csv]

Domain	Kruskal–Wallis H	Exact p-value (two-sided)	N (raters)	N (questions)
Tone/Language Appropriateness	2.5812	0.46078615	8	10
Clarity/Structure	2.7957	0.424203036	8	10
Completeness	3.3333	0.343030146	8	10
Medical Accuracy	3.0188	0.38874332	8	10
Usefulness for General Audiences	5.366	0.146878911	8	10
Recommendability	5.25	0.154379918	8	10
Supplementary Table 2. Kruskal�Wallis H statistics and exact two-sided p-values by domain (n = 8 experts; 10 questions).
